# Supplementary material for: Machine Learning-Enhanced MEC Sensors with Feature Engineering for Quantitative Analysis of Multi-Component Toxicants
Source: Biosensors (Basel). 2026 Mar 2;16(3):144. doi: 10.3390/bios16030144 (PMC13023910; doi:10.3390/bios16030144)
Supplement: Supplementary file 1 [file biosensors-16-00144-s001.zip]

Archive with 1 entries (1 files):
- biosensors-4166094-supplementary.pdf
